# Supplementary material for: Biological Hazards and Indicators Found in Products of Animal Origin in Cambodia from 2000 to 2022: A Systematic Review
Source: Int J Environ Res Public Health. 2024 Dec 3;21(12):1621. doi: 10.3390/ijerph21121621 (PMC11675544; doi:10.3390/ijerph21121621)
Supplement: Supplementary file 1 [file ijerph-21-01621-s001.zip]

Archive with 1 entries (1 files):
- ijerph-3242238-supplementary.pdf
